# Supplementary material for: Sedimentary hiatus causes abrupt decline and shifts in marine subsurface sediment microbial communities: a study from IODP Exp. 378 Site U1553 offshore southern New Zealand
Source: FEMS Microbiol Lett. 2026 May 14;373:fnag058. doi: 10.1093/femsle/fnag058 (PMC13234949; doi:10.1093/femsle/fnag058)
Supplement: fnag058_Supplemental_Files [file fnag058_supplemental_files.zip › Supplementary_Table.xlsx]

## Sheet: Table S1
	Sedimentary hiatus causes abrupt decline and shifts in marine subsurface sediment microbial communities: a study from IODP Exp. 378 Site U1553 offshore southern New Zealand
	Supplementary Table S1 Cell abundance and environmental parameters at Site U1553. Porewater geochemistry datasets used in this study are retrieved from the Laboratory Information Management System database (http://web.iodp.tamu.edu/LORE/) or Expedition 378 datasets published in Zenodo (https://publications.iodp.org/proceedings/378/datasets.html).
	Depth for microbial abundance and community analysis samples									Depth for porewater geochemistry
	Site	Hole	Core	Type	Section	Depth (mbsf, CSF-A, Top of subcore)	Cell abundance (cells / cm3)	Age (Ma)		Hole	Core	Type	Section	Depth (mbsf, CSF-A, Top of subcore)	Sulfate (mM)	Manganese (μM)	Ammonium (μM)
	U1553	A	1	H	2	1.5	1.63809e+06	0.280851		A	1	H	1	1.45	27.622	0.9	25.806
	U1553	A	2	H	2	4.51	78181.6	25.9805		A	2	H	1	4.46	28.076	0.94	37.125
	U1553	A	2	H	4	7.51	40021.5	26.1		A	2	H	3	7.46	28.351	0.946667	42.38
	U1553	A	2	H	6	10.52	33196.2	26.2199		A	2	H	5	10.47	28.133	0.9	38.136
	U1553	A	3	H	3	15.5	30742.4	26.4183		A	3	H	2	15.45	28	0.91	36.317
	U1553	A	3	H	5	18.52	75699.7	26.5549		A	3	H	4	18.47	27.592	0.75	123.432
	U1553	A	3	H	7	21.48	34038.3	26.724		A	3	H	6	21.43	27.709	0.63	39.955
	U1553	A	4	H	3	24.99	1792.52	26.9246		A	4	H	2	24.94	27.712	0.33	66.635
	U1553	A	4	H	5	28	2770.04	27.0966		A	4	H	4	27.95	27.608	0.47	68.859
	U1553	A	4	H	7	31	680.432	27.268		A	4	H	6	30.95	27.533	0.29	73.305
	U1553	A	5	H	3	34.5	593.511	27.468		A	5	H	2	34.45	27.365	0.24	65.423
	U1553	A	5	H	5	37.5	2481.96	27.6394		A	5	H	4	37.45	27.14	0.19	75.529
	U1553	A	5	H	7	40.04	515.123	27.7846		A	5	H	6	39.99	27.21	0.26	66.433
	U1553	A	6	H	5	46.99	2386.5	28.1655		A	6	H	4	46.94	27.008	0.24	65.827
	U1553	A	8	H	5	66	1170.73	29.0066		A	8	H	4	65.95	26.494	0.22	87.252
	U1553	A	10	H	5	84.99	1525.79	29.8317		A	10	H	4	84.94	26.11	0.3	128.283
	U1553	A	12	H	5	104.03	1327.25	30.4122		A	12	H	4	103.98	25.586	0.28	136.368
	U1553	A	14	H	3	120.01	1077.24	30.8994		A	14	H	2	119.96	24.676	0.31	144.655
	U1553	A	17	H	3	131.8	384.204	31.2588		A	17	H	2	131.75	24.17	0.26	199.431
	U1553	A	19	H	3	150.8	561.529	32.1985		A	19	H	2	150.75	23.8	0.28	246.931
	U1553	A	21	F	3	169.81	107.911	33.0997		A	21	F	2	169.76	23.25	0.303333	299.685

## Sheet: Table S2
	Sedimentary hiatus causes abrupt decline and shifts in marine subsurface sediment microbial communities: a study from IODP Exp. 378 Site U1553 offshore southern New Zealand
	Supplementary Table S2 List of taxonomic orders and genera removed from the dataset as potential contaminants based on scientific ocean drilling and laboratory reagent criteria.
	Taxonomy Rank	Taxon Name	Reference
	Order	0319-6G20 (Deltaproteobacteria)	Labonté et al., (2025, Access Microbiology)
	Order	Acetobacterales	Labonté et al., (2025, Access Microbiology)
	Order	Actinomycetales	Labonté et al., (2025, Access Microbiology)
	Order	Bacillales	Labonté et al., (2025, Access Microbiology)
	Order	Bacteroidales	Labonté et al., (2025, Access Microbiology)
	Order	Bdellovibrionales	Labonté et al., (2025, Access Microbiology)
	Order	Burkholderiales	Labonté et al., (2025, Access Microbiology)
	Order	Caulobacterales	Labonté et al., (2025, Access Microbiology)
	Order	Chitinophagales	Labonté et al., (2025, Access Microbiology)
	Order	Chloroplast	Labonté et al., (2025, Access Microbiology)
	Order	Corynebacteriales	Labonté et al., (2025, Access Microbiology)
	Order	Enterobacterales	Labonté et al., (2025, Access Microbiology)
	Order	Flavobacteriales	Labonté et al., (2025, Access Microbiology)
	Order	Frankiales	Labonté et al., (2025, Access Microbiology)
	Order	Fusobacteriales	Labonté et al., (2025, Access Microbiology)
	Order	Lachnospirales	Labonté et al., (2025, Access Microbiology)
	Order	Lactobacillales	Labonté et al., (2025, Access Microbiology)
	Order	Micrococcales	Labonté et al., (2025, Access Microbiology)
	Order	Nitrococcales	Labonté et al., (2025, Access Microbiology)
	Order	Obscuribacterales	Labonté et al., (2025, Access Microbiology)
	Order	Propionibacteriales	Labonté et al., (2025, Access Microbiology)
	Order	Pseudomonadales	Labonté et al., (2025, Access Microbiology)
	Order	Rhizobiales	Labonté et al., (2025, Access Microbiology)
	Order	Rhodobacterales	Labonté et al., (2025, Access Microbiology)
	Order	Rickettsiales	Labonté et al., (2025, Access Microbiology)
	Order	Sphingomonadales	Labonté et al., (2025, Access Microbiology)
	Order	Staphylococcales	Labonté et al., (2025, Access Microbiology)
	Order	Subgroup 2 (Acidobacteriae)	Labonté et al., (2025, Access Microbiology)
	Order	Xanthomonadales	Labonté et al., (2025, Access Microbiology)
	Genus	Legionella	Shen et al., (2006, Molecular and Cellular Probes)
	Genus	Thermus	Salter et al., (2014, BMC Microbiology)
	Genus	Deinococcus	Salter et al., (2014, BMC Microbiology)

## Sheet: Table S3
	Sedimentary hiatus causes abrupt decline and shifts in marine subsurface sediment microbial communities: a study from IODP Exp. 378 Site U1553 offshore southern New Zealand
	Supplementary Table S3 ASV table at Site U1553. Yellow highlights indicate ASV detected in the negative control sample and excluded from the analysis. Red text indicates taxa removed as potential contaminants, as detailed in Supplementary Table S2.
	Kingdom	Phylum	Class	Order	Family	Genus		U1553A-1H2	U1553A-2H2	U1553A-2H4	U1553A-2H6	U1553A-3H3	U1553A-3H5	U1553A-3H7	Negative control
	d__Bacteria	Proteobacteria	Gammaproteobacteria	Legionellales	Legionellaceae	Legionella		0	0	0	0	161	0	0	0
	d__Bacteria	Deinococcota	Deinococci	Deinococcales	Deinococcaceae	Deinococcus		0	0	85	43	0	0	0	0
	d__Bacteria	Deinococcota	Deinococci	Deinococcales	Deinococcaceae	Deinococcus		0	0	0	74	0	0	0	0
	d__Bacteria	Deinococcota	Deinococci	Deinococcales	Deinococcaceae	Deinococcus		0	0	0	173	0	0	0	0
	d__Bacteria	Deinococcota	Deinococci	Deinococcales	Deinococcaceae	Deinococcus		0	0	0	40	0	0	0	0
	d__Bacteria	Deinococcota	Deinococci	Thermales	Thermaceae	Thermus		0	0	54	0	0	0	0	0
	d__Bacteria	Deinococcota	Deinococci	Thermales	Thermaceae	Thermus		0	0	0	320	135	0	0	0
	d__Bacteria	Deinococcota	Deinococci	Thermales	Thermaceae	Thermus		0	0	0	39	0	0	0	0
	d__Bacteria	Bacteroidota	Bacteroidia	Flavobacteriales	Cryomorphaceae			4	0	0	0	0	0	0	0
	d__Bacteria	Bacteroidota	Bacteroidia	Flavobacteriales	Cryomorphaceae	Vicingus		7	0	0	0	0	0	0	0
	d__Bacteria	Bacteroidota	Bacteroidia	Flavobacteriales	Flavobacteriaceae	uncultured		7	0	0	0	0	0	0	0
	d__Bacteria	Bacteroidota	Bacteroidia	Flavobacteriales	Flavobacteriaceae			6	0	0	0	0	0	0	0
	d__Bacteria	Bacteroidota	Bacteroidia	Flavobacteriales	NS9_marine_group	NS9_marine_group		7	0	0	0	0	0	0	0
	d__Bacteria	Actinobacteriota	Actinobacteria	Propionibacteriales	Propionibacteriaceae	Cutibacterium		5	0	0	0	294	96	0	0
	d__Bacteria	Actinobacteriota	Actinobacteria	Propionibacteriales	Propionibacteriaceae	Cutibacterium		0	0	0	0	88	0	0	0
	d__Bacteria	Actinobacteriota	Actinobacteria	Corynebacteriales	Corynebacteriaceae	Corynebacterium		0	350	0	0	0	0	0	0
	d__Bacteria	Actinobacteriota	Actinobacteria	Corynebacteriales	Corynebacteriaceae	Corynebacterium		8	0	0	0	0	0	0	0
	d__Bacteria	Actinobacteriota	Actinobacteria	Corynebacteriales	Corynebacteriaceae	Corynebacterium		0	163	0	0	0	0	0	0
	d__Bacteria	Actinobacteriota	Actinobacteria	Corynebacteriales	Corynebacteriaceae	Corynebacterium		0	0	0	0	0	0	103	0
	d__Bacteria	Actinobacteriota	Actinobacteria	Corynebacteriales	Corynebacteriaceae	Corynebacterium		0	0	0	0	25	0	0	0
	d__Bacteria	Actinobacteriota	Actinobacteria	Corynebacteriales	Corynebacteriaceae	Corynebacterium		0	188	0	0	0	0	0	0
	d__Bacteria	Actinobacteriota	Actinobacteria	Corynebacteriales	Corynebacteriaceae	Corynebacterium		0	0	0	0	0	0	47	0
	d__Bacteria	Actinobacteriota	Actinobacteria	Corynebacteriales	Corynebacteriaceae	Corynebacterium		0	0	0	39	0	0	0	0
	d__Bacteria	Actinobacteriota	Actinobacteria	Corynebacteriales	Corynebacteriaceae	Corynebacterium		0	505	0	0	0	0	698	0
	d__Bacteria	Actinobacteriota	Actinobacteria	Corynebacteriales	Corynebacteriaceae	Corynebacterium		0	0	0	0	0	0	114	0
	d__Bacteria	Actinobacteriota	Actinobacteria	Corynebacteriales	Corynebacteriaceae	Corynebacterium		0	0	0	0	0	0	37	0
	d__Bacteria	Actinobacteriota	Actinobacteria	Corynebacteriales	Corynebacteriaceae	Lawsonella		6	0	68	0	0	0	182	0
	d__Bacteria	Actinobacteriota	Actinobacteria	Corynebacteriales	Dietziaceae	Dietzia		4	0	0	0	0	0	0	0
	d__Bacteria	Acidobacteriota	Acidobacteriae	Subgroup_2	Subgroup_2	Subgroup_2		6	0	0	0	0	0	0	0
	d__Bacteria	Firmicutes	Bacilli	Bacillales	Bacillaceae	uncultured		0	0	0	34	0	0	0	0
	d__Bacteria	Firmicutes	Bacilli	Bacillales	Bacillaceae	uncultured		0	0	0	194	0	0	0	0
	d__Bacteria	Firmicutes	Bacilli	Bacillales	Bacillaceae	Bacillus		0	0	0	0	0	179	0	0
	d__Bacteria	Bacteroidota	Bacteroidia	Flavobacteriales	Weeksellaceae	Cloacibacterium		0	0	0	0	0	0	0	150
	d__Bacteria	Firmicutes	Bacilli	Staphylococcales	Staphylococcaceae	Staphylococcus		7	0	0	0	242	0	0	0
	d__Bacteria	Firmicutes	Bacilli	Staphylococcales	Staphylococcaceae	Staphylococcus		0	0	0	0	0	162	0	0
	d__Bacteria	Firmicutes	Bacilli	Staphylococcales	Staphylococcaceae	Staphylococcus		0	53	0	0	0	0	0	0
	d__Bacteria	Firmicutes	Bacilli	Bacillales	Planococcaceae	Jeotgalibacillus		8	0	0	0	0	0	0	0
	d__Bacteria	Proteobacteria	Gammaproteobacteria	Enterobacterales	Enterobacteriaceae			5	0	0	0	0	0	0	0
	d__Bacteria	Proteobacteria	Gammaproteobacteria	Pseudomonadales	Moraxellaceae	Acinetobacter		0	239	0	0	0	0	0	0
	d__Bacteria	Proteobacteria	Gammaproteobacteria	Pseudomonadales	Moraxellaceae	Acinetobacter		4	0	0	0	0	0	0	0
	d__Bacteria	Proteobacteria	Gammaproteobacteria	Pseudomonadales	Moraxellaceae	Acinetobacter		0	0	0	0	0	0	105	0
	d__Bacteria	Proteobacteria	Gammaproteobacteria	Pseudomonadales	Moraxellaceae	Acinetobacter		0	0	0	0	0	0	33	0
	d__Bacteria	Proteobacteria	Gammaproteobacteria	Burkholderiales	Neisseriaceae	uncultured		0	0	0	0	0	0	737	0
	d__Bacteria	Proteobacteria	Gammaproteobacteria	Burkholderiales	Alcaligenaceae			0	0	0	1406	0	0	0	0
	d__Bacteria	Proteobacteria	Gammaproteobacteria	Burkholderiales	Alcaligenaceae	Alcaligenes		0	0	0	478	0	0	0	0
	d__Bacteria	Proteobacteria	Gammaproteobacteria	Burkholderiales	Methylophilaceae	Methylobacillus		0	72	0	0	0	0	0	0
	d__Bacteria	Proteobacteria	Gammaproteobacteria	Burkholderiales	Methylophilaceae	Methylobacillus		0	489	0	0	0	0	0	0
	d__Bacteria	Proteobacteria	Gammaproteobacteria	Burkholderiales	Methylophilaceae	Methylobacillus		0	74	0	0	0	0	0	0
	d__Bacteria	Proteobacteria	Gammaproteobacteria	Burkholderiales	Nitrosomonadaceae	Nitrosomonas		14	0	0	0	0	0	0	0
	d__Bacteria	Proteobacteria	Gammaproteobacteria	Burkholderiales	Burkholderiaceae	Cupriavidus		0	0	0	377	0	0	0	0
	d__Bacteria	Proteobacteria	Gammaproteobacteria	Burkholderiales	Comamonadaceae	Schlegelella		0	0	0	16	0	0	0	0
	d__Bacteria	Proteobacteria	Gammaproteobacteria	Burkholderiales	Comamonadaceae			0	436	0	0	0	0	0	0
	d__Bacteria	Proteobacteria	Gammaproteobacteria	Burkholderiales	Comamonadaceae			0	0	0	0	0	182	0	0
	d__Bacteria	Proteobacteria	Gammaproteobacteria	Burkholderiales	Comamonadaceae	Hydrogenophaga		0	0	119	0	0	0	0	0
	d__Bacteria	Proteobacteria	Gammaproteobacteria	Pseudomonadales	Pseudomonadaceae	Pseudomonas		10	0	0	0	0	0	0	0
	d__Bacteria	Proteobacteria	Gammaproteobacteria	Pseudomonadales	Pseudomonadaceae	Pseudomonas		0	0	0	0	76	0	0	0
	d__Bacteria	Proteobacteria	Gammaproteobacteria	Pseudomonadales	Pseudomonadaceae	Pseudomonas		0	0	0	0	64	0	0	0
	d__Bacteria	Proteobacteria	Alphaproteobacteria	Sphingomonadales	Sphingomonadaceae	Sphingomonas		0	178	0	0	0	0	0	0
	d__Bacteria	Proteobacteria	Alphaproteobacteria	Sphingomonadales	Sphingomonadaceae	Sphingomonas		0	0	0	0	101	0	0	0
	d__Bacteria	Proteobacteria	Alphaproteobacteria	Sphingomonadales	Sphingomonadaceae	Sphingomonas		0	0	0	0	0	0	27	0
	d__Bacteria	Bdellovibrionota	Bdellovibrionia	Bdellovibrionales	Bdellovibrionaceae	OM27_clade		9	0	0	0	0	0	0	0
	d__Bacteria	Bdellovibrionota	Bdellovibrionia	Bdellovibrionales	Bdellovibrionaceae	OM27_clade		3	0	0	0	0	0	0	0
	d__Bacteria	Proteobacteria	Alphaproteobacteria	Rickettsiales	SM2D12	SM2D12		0	0	0	0	78	0	0	0
	d__Bacteria	Firmicutes	Bacilli	Bacillales	Bacillaceae			8	0	0	0	0	0	0	0
	d__Bacteria	Patescibacteria	Microgenomatia	Candidatus_Chisholmbacteria	Candidatus_Chisholmbacteria	Candidatus_Chisholmbacteria		3	0	0	0	0	0	0	0
	d__Bacteria	Patescibacteria	Microgenomatia	Candidatus_Woesebacteria	Candidatus_Woesebacteria	Candidatus_Woesebacteria		6	0	0	0	0	0	0	0
	d__Bacteria	Patescibacteria	Microgenomatia	Candidatus_Woesebacteria	Candidatus_Woesebacteria	Candidatus_Woesebacteria		4	0	0	0	0	0	0	0
	d__Bacteria	Patescibacteria	WWE3	WWE3	WWE3	WWE3		7	0	0	0	0	0	0	0
	d__Bacteria	Patescibacteria	WWE3	WWE3	WWE3	WWE3		6	0	0	0	0	0	0	0
	d__Bacteria	Patescibacteria	Microgenomatia	Microgenomatia	Microgenomatia	Microgenomatia		3	0	0	0	0	0	0	0
	d__Bacteria	Patescibacteria	Gracilibacteria	Candidatus_Peribacteria	Candidatus_Peribacteria	Candidatus_Peribacteria		3	0	0	0	0	0	0	0
	d__Bacteria	Patescibacteria	Parcubacteria	Candidatus_Yanofskybacteria	Candidatus_Yanofskybacteria	Candidatus_Yanofskybacteria		0	87	0	0	0	0	0	0
	d__Bacteria	Patescibacteria	Parcubacteria	Parcubacteria	Parcubacteria	Parcubacteria		8	0	0	0	0	0	0	0
	d__Bacteria	Patescibacteria	Parcubacteria	Parcubacteria	Parcubacteria	Parcubacteria		25	0	0	0	0	0	0	0
	d__Bacteria	Patescibacteria	Parcubacteria	Paceibacterales	Paceibacteraceae	Candidatus_Paceibacter		14	0	0	0	0	0	0	0
	d__Bacteria	Patescibacteria	Parcubacteria	Candidatus_Yanofskybacteria	Candidatus_Yanofskybacteria	Candidatus_Yanofskybacteria		0	0	76	0	0	0	0	0
	d__Bacteria	Patescibacteria	Parcubacteria	Candidatus_Yanofskybacteria	Candidatus_Yanofskybacteria	Candidatus_Yanofskybacteria		9	0	0	0	0	0	0	0
	d__Bacteria	Patescibacteria	Parcubacteria	Candidatus_Colwellbacteria	Candidatus_Colwellbacteria	Candidatus_Colwellbacteria		7	0	0	0	0	0	0	0
	d__Bacteria	Patescibacteria	Parcubacteria	Candidatus_Spechtbacteria	Candidatus_Spechtbacteria	Candidatus_Spechtbacteria		4	0	0	0	0	0	0	0
	d__Bacteria	Patescibacteria	Parcubacteria	GWB1-42-6	GWB1-42-6	GWB1-42-6		20	0	0	0	0	0	0	0
	d__Bacteria	Patescibacteria	Parcubacteria	Candidatus_Portnoybacteria	Candidatus_Portnoybacteria	Candidatus_Portnoybacteria		0	0	0	0	0	0	6	0
	d__Bacteria	Patescibacteria	ABY1	Candidatus_Buchananbacteria	Candidatus_Buchananbacteria	Candidatus_Buchananbacteria		3	0	0	0	0	0	0	0
	d__Bacteria	Patescibacteria	ABY1	Candidatus_Kerfeldbacteria	Candidatus_Kerfeldbacteria	Candidatus_Kerfeldbacteria		0	0	0	0	0	212	0	0
	d__Bacteria	Patescibacteria	ABY1	Candidatus_Kerfeldbacteria	Candidatus_Kerfeldbacteria	Candidatus_Kerfeldbacteria		8	0	0	0	0	0	0	0
	d__Bacteria	Deinococcota	Deinococci	Thermales	Thermaceae	Meiothermus		0	0	0	0	0	40	0	0
	d__Bacteria	Verrucomicrobiota	Verrucomicrobiae	Opitutales	Puniceicoccaceae	Verruc-01		15	0	0	0	0	0	0	0
	d__Bacteria	Bacteroidota	Bacteroidia	Sphingobacteriales	Sphingobacteriales	Sphingobacteriales		22	0	0	0	0	0	0	0
	d__Bacteria	Bacteroidota	Bacteroidia	Cytophagales	Cyclobacteriaceae	Ekhidna		2	0	0	0	0	0	0	0
	d__Bacteria	Bacteroidota	Bacteroidia	Cytophagales	Cytophagales	Cytophagales		66	0	0	0	0	0	0	0
	d__Bacteria	Bacteroidota	Bacteroidia	Cytophagales	Cyclobacteriaceae	uncultured		5	0	0	0	0	0	0	0
	d__Bacteria	Bacteroidota	Bacteroidia	Chitinophagales	Saprospiraceae	Portibacter		9	0	0	0	0	0	0	0
	d__Bacteria	Bacteroidota	Bacteroidia	Chitinophagales	uncultured	uncultured		6	0	0	0	0	0	0	0
	d__Bacteria	Bacteroidota	Bacteroidia	Cytophagales	Amoebophilaceae	uncultured		4	0	0	0	0	0	0	0
	d__Bacteria	Bacteroidota	Bacteroidia	Cytophagales	Amoebophilaceae	uncultured		5	0	0	0	0	0	0	0
	d__Bacteria	Bacteroidota	Bacteroidia	Cytophagales	Amoebophilaceae	uncultured		4	0	0	0	0	0	0	0
	d__Bacteria	Bacteroidota	Bacteroidia	Sphingobacteriales	env.OPS_17	env.OPS_17		0	0	87	0	0	0	0	0
	d__Archaea	Iainarchaeota	Iainarchaeia	Iainarchaeales	Iainarchaeales	Candidatus_Iainarchaeum		11	0	0	0	0	0	0	0
	d__Archaea	Iainarchaeota	Iainarchaeia	Iainarchaeales	Iainarchaeales	Candidatus_Iainarchaeum		3	0	0	0	0	0	0	0
	d__Archaea	Hadarchaeota	Hadarchaeia	Hadarchaeia	Hadarchaeales	Hadarchaeales		0	622	0	0	0	0	0	0
	d__Archaea	Hadarchaeota	Hadarchaeia	Hadarchaeia	Hadarchaeales	Hadarchaeales		0	312	0	0	0	0	0	0
	d__Archaea	Hadarchaeota	Hadarchaeia	Hadarchaeia	Hadarchaeales	Hadarchaeales		0	0	278	0	0	0	0	0
	d__Archaea	Hadarchaeota	Hadarchaeia	Hadarchaeia	Hadarchaeales	Hadarchaeales		1049	0	42	0	0	0	141	0
	d__Archaea	Hadarchaeota	Hadarchaeia	Hadarchaeia	Hadarchaeales	Hadarchaeales		0	0	0	0	34	0	0	0
	d__Archaea	Hadarchaeota	Hadarchaeia	Hadarchaeia	Hadarchaeales	Hadarchaeales		0	0	684	442	0	0	0	0
	d__Archaea	Hadarchaeota	Hadarchaeia	Hadarchaeia	Hadarchaeales	Hadarchaeales		0	0	0	0	49	0	0	0
	d__Archaea	Hadarchaeota	Hadarchaeia	Hadarchaeia	Hadarchaeales	Hadarchaeales		0	0	122	0	0	0	0	0
	d__Archaea	Hadarchaeota	Hadarchaeia	Hadarchaeia	Hadarchaeales	Hadarchaeales		0	0	93	0	0	0	0	0
	d__Archaea	Hadarchaeota	Hadarchaeia	Hadarchaeia	Hadarchaeales	Hadarchaeales		0	59	0	0	0	0	0	0
	d__Archaea	Hadarchaeota	Hadarchaeia	Hadarchaeia	Hadarchaeales	Hadarchaeales		0	217	0	0	0	0	0	0
	d__Archaea	Hydrothermarchaeota	Hydrothermarchaeia	Hydrothermarchaeales	Hydrothermarchaeales	Hydrothermarchaeales		36	0	0	0	0	0	0	0
	d__Archaea	Hydrothermarchaeota	Hydrothermarchaeia	Hydrothermarchaeales	Hydrothermarchaeales	Hydrothermarchaeales		35	0	4	0	0	0	0	0
	d__Archaea	Hydrothermarchaeota	Hydrothermarchaeia	Hydrothermarchaeales	Hydrothermarchaeales	Hydrothermarchaeales		0	0	0	0	0	0	8	0
	d__Archaea	Halobacterota	uncultured	uncultured	uncultured	uncultured		0	0	63	0	0	0	0	0
	d__Archaea	Thermoplasmatota	Thermoplasmata	Marine_Benthic_Group_D_and_DHVEG-1	Marine_Benthic_Group_D_and_DHVEG-1	Marine_Benthic_Group_D_and_DHVEG-1		0	227	0	0	0	0	0	0
	d__Archaea	Thermoplasmatota	Thermoplasmata	uncultured	uncultured	uncultured		0	0	36	0	0	0	0	0
	d__Archaea	Thermoplasmatota	Thermoplasmata	uncultured	uncultured	uncultured		0	0	49	0	0	0	0	0
	d__Archaea	Thermoplasmatota	Thermoplasmata	uncultured	uncultured	uncultured		0	0	66	0	0	0	0	0
	d__Archaea	Thermoplasmatota	Thermoplasmata	uncultured	uncultured	uncultured		4	0	0	0	0	0	0	0
	d__Bacteria	Firmicutes	Thermincolia	Carboxydocellales	Carboxydocellaceae	Carboxydocella		0	0	0	0	0	0	0	211
	d__Archaea	Aenigmarchaeota	Aenigmarchaeia	Aenigmarchaeales	Aenigmarchaeales	Aenigmarchaeales		2	0	0	0	0	0	0	0
	d__Archaea	Aenigmarchaeota	Aenigmarchaeia	Aenigmarchaeales	Aenigmarchaeales	Aenigmarchaeales		6	0	0	0	0	0	0	0
	d__Archaea	Aenigmarchaeota	Deep_Sea_Euryarchaeotic_Group(DSEG)	Deep_Sea_Euryarchaeotic_Group(DSEG)	Deep_Sea_Euryarchaeotic_Group(DSEG)	Deep_Sea_Euryarchaeotic_Group(DSEG)		0	0	0	0	0	0	82	0
	d__Bacteria	Firmicutes	Clostridia	Thermincolales	Thermincolaceae	Thermincola		0	0	0	0	0	0	0	9
	d__Archaea	Aenigmarchaeota	Deep_Sea_Euryarchaeotic_Group(DSEG)	Deep_Sea_Euryarchaeotic_Group(DSEG)	Deep_Sea_Euryarchaeotic_Group(DSEG)	Deep_Sea_Euryarchaeotic_Group(DSEG)		0	0	13	0	0	0	0	0
	d__Bacteria	Firmicutes	Clostridia	Thermincolales	Thermincolaceae	Thermincola		0	0	0	0	0	0	0	937
	d__Bacteria	Firmicutes	Clostridia	Thermincolales	Thermincolaceae	Thermincola		0	0	0	0	0	0	0	95
	d__Archaea	Asgardarchaeota	Lokiarchaeia	Lokiarchaeia	Lokiarchaeia	Lokiarchaeia		61	0	0	0	0	0	0	0
	d__Bacteria	Firmicutes	Clostridia	Thermincolales	Thermincolaceae	Thermincola		0	0	0	0	0	0	0	155
	d__Archaea	Asgardarchaeota	Lokiarchaeia	Lokiarchaeia	Lokiarchaeia	Lokiarchaeia		39	0	0	0	0	0	0	0
	d__Bacteria	Firmicutes	Clostridia	Thermincolales	Thermincolaceae	Thermincola		0	0	0	0	0	0	0	493
	d__Bacteria	Firmicutes	Clostridia	Thermincolales	Thermincolaceae	Thermincola		0	0	0	0	0	0	0	114
	d__Archaea	Crenarchaeota	Bathyarchaeia	Bathyarchaeia	Bathyarchaeia	Bathyarchaeia		9	0	0	0	0	0	0	0
	d__Archaea	Crenarchaeota	Bathyarchaeia	Bathyarchaeia	Bathyarchaeia	Bathyarchaeia		0	121	0	0	0	0	0	0
	d__Bacteria	Firmicutes	Clostridia	Thermincolales	Thermincolaceae	Thermincola		0	387	0	1130	0	476	0	988
	d__Archaea	Crenarchaeota	Bathyarchaeia	Bathyarchaeia	Bathyarchaeia	Bathyarchaeia		0	606	0	0	0	0	0	0
	d__Archaea	Crenarchaeota	Bathyarchaeia	Bathyarchaeia	Bathyarchaeia	Bathyarchaeia		0	81	0	0	0	0	0	0
	d__Archaea	Crenarchaeota	Bathyarchaeia	Bathyarchaeia	Bathyarchaeia	Bathyarchaeia		0	0	442	78	0	0	0	0
	d__Archaea	Crenarchaeota	Bathyarchaeia	Bathyarchaeia	Bathyarchaeia	Bathyarchaeia		0	0	31	0	0	0	0	0
	d__Archaea	Crenarchaeota	Nitrososphaeria	Caldiarchaeales	Geothermarchaeaceae	Geothermarchaeaceae		7	0	0	798	0	0	0	0
	d__Archaea	Crenarchaeota	Nitrososphaeria	Caldiarchaeales	Geothermarchaeaceae	Geothermarchaeaceae		0	0	0	155	0	0	0	0
	d__Archaea	Crenarchaeota	Nitrososphaeria	Caldiarchaeales	Geothermarchaeaceae	Geothermarchaeaceae		0	0	0	38	0	0	0	0
	d__Archaea	Crenarchaeota	Nitrososphaeria	Marine_Benthic_Group_A	Marine_Benthic_Group_A	Marine_Benthic_Group_A		0	0	123	0	0	0	0	0
	d__Archaea	Crenarchaeota	Nitrososphaeria	Marine_Benthic_Group_A	Marine_Benthic_Group_A	Marine_Benthic_Group_A		6	0	0	0	0	0	0	0
	d__Archaea	Crenarchaeota	Nitrososphaeria	Nitrosopumilales	Nitrosopumilaceae	Nitrosopumilaceae		17	0	0	0	0	0	0	0
	d__Archaea	Crenarchaeota	Nitrososphaeria	Nitrosopumilales	Nitrosopumilaceae	Candidatus_Nitrosopumilus		16	0	0	0	0	0	0	0
	d__Archaea	Crenarchaeota	Nitrososphaeria	Nitrosopumilales	Nitrosopumilaceae	Nitrosopumilaceae		35	0	0	0	0	0	0	0
	d__Archaea	Crenarchaeota	Nitrososphaeria	Nitrosopumilales	Nitrosopumilaceae	Nitrosopumilaceae		16	0	0	0	0	0	0	0
	d__Archaea	Crenarchaeota	Nitrososphaeria	Nitrosopumilales	Nitrosopumilaceae	Nitrosopumilaceae		15	0	0	0	0	0	0	0
	d__Archaea	Crenarchaeota	Nitrososphaeria	Nitrosopumilales	Nitrosopumilaceae	Candidatus_Nitrosopumilus		45	0	0	0	0	0	0	0
	d__Archaea	Crenarchaeota	Nitrososphaeria	Nitrosopumilales	Nitrosopumilaceae	Candidatus_Nitrosopumilus		13	0	0	0	0	0	0	0
	d__Archaea	Crenarchaeota	Bathyarchaeia	Bathyarchaeia	Bathyarchaeia	Bathyarchaeia		0	0	11	0	0	0	0	0
	d__Archaea	Crenarchaeota	Bathyarchaeia	Bathyarchaeia	Bathyarchaeia	Bathyarchaeia		8	0	0	0	0	0	0	0
	d__Archaea	Nanoarchaeota	Nanoarchaeia	Woesearchaeales	Woesearchaeales	Woesearchaeales		4	0	0	0	0	0	0	0
	d__Archaea	Nanoarchaeota	Nanoarchaeia	Woesearchaeales	Woesearchaeales	Woesearchaeales		15	0	0	0	0	0	0	0
	d__Archaea	Nanoarchaeota	Nanoarchaeia	Woesearchaeales	Woesearchaeales	Woesearchaeales		6	0	0	0	0	0	0	0
	d__Archaea	Nanoarchaeota	Nanoarchaeia	Woesearchaeales	Woesearchaeales	Woesearchaeales		2	0	0	0	0	0	0	0
	d__Archaea	Nanoarchaeota	Nanoarchaeia	Woesearchaeales	Woesearchaeales	Woesearchaeales		6	0	0	0	0	0	0	0
	d__Archaea	Nanoarchaeota	Nanoarchaeia	Woesearchaeales	Woesearchaeales	Woesearchaeales		10	0	0	0	0	0	0	0
	d__Archaea	Nanoarchaeota	Nanoarchaeia	Woesearchaeales	Woesearchaeales	Woesearchaeales		4	0	0	0	0	0	0	0
	d__Archaea	Nanoarchaeota	Nanoarchaeia	Woesearchaeales	Woesearchaeales	Woesearchaeales		9	0	0	0	0	0	0	0
	d__Archaea	Nanoarchaeota	Nanoarchaeia	Woesearchaeales	Woesearchaeales	Woesearchaeales		8	0	0	0	0	0	0	0
	d__Archaea	Nanoarchaeota	Nanoarchaeia	Woesearchaeales	Woesearchaeales	Woesearchaeales		11	0	0	0	0	0	0	0
	d__Archaea	Nanoarchaeota	Nanoarchaeia	Woesearchaeales	Woesearchaeales	Woesearchaeales		20	0	0	0	0	0	0	0
	d__Archaea	Nanoarchaeota	Nanoarchaeia	Woesearchaeales	Woesearchaeales	Woesearchaeales		4	0	0	0	0	0	0	0
	d__Archaea	Nanoarchaeota	Nanoarchaeia	Woesearchaeales	Woesearchaeales	Woesearchaeales		5	0	0	0	0	0	0	0
	d__Archaea	Nanoarchaeota	Nanoarchaeia	Woesearchaeales	Woesearchaeales	Woesearchaeales		7	0	0	0	0	0	0	0
	d__Archaea	Nanoarchaeota	Nanoarchaeia	Woesearchaeales	Woesearchaeales	Woesearchaeales		13	0	0	0	0	0	0	0
	d__Archaea	Nanoarchaeota	Nanoarchaeia	Woesearchaeales	GW2011_GWC1_47_15	GW2011_GWC1_47_15		5	0	0	0	0	0	0	0
	d__Archaea	Nanoarchaeota	Nanoarchaeia	Woesearchaeales	SCGC_AAA011-D5	SCGC_AAA011-D5		68	0	0	0	0	0	0	0
	d__Archaea	Nanoarchaeota	Nanoarchaeia	Woesearchaeales	SCGC_AAA011-D5	SCGC_AAA011-D5		15	0	0	0	0	0	0	0
	d__Bacteria	Cyanobacteria	Vampirivibrionia	Obscuribacterales	Obscuribacteraceae	Obscuribacteraceae		0	0	0	0	0	0	0	1502
	d__Archaea	Nanoarchaeota	Nanoarchaeia	Woesearchaeales	SCGC_AAA011-D5	SCGC_AAA011-D5		19	0	0	0	0	0	0	0
	d__Archaea	Nanoarchaeota	Nanoarchaeia	Woesearchaeales	SCGC_AAA011-D5	SCGC_AAA011-D5		11	0	0	0	0	0	0	0
	d__Bacteria	Myxococcota	bacteriap25	bacteriap25	bacteriap25	bacteriap25		12	0	0	0	0	0	0	0
	d__Bacteria	Acidobacteriota	Subgroup_22	Subgroup_22	Subgroup_22	Subgroup_22		4	0	0	0	0	0	0	0
	d__Bacteria	Acidobacteriota	Vicinamibacteria	Vicinamibacterales	uncultured	uncultured		9	0	0	0	0	0	0	0
	d__Bacteria	Acidobacteriota	Subgroup_21	Subgroup_21	Subgroup_21	Subgroup_21		35	0	0	0	0	0	0	0
	d__Bacteria	Acidobacteriota	Vicinamibacteria	Subgroup_17	Subgroup_17	Subgroup_17		5	0	0	0	0	0	0	0
	d__Bacteria	Firmicutes	Thermincolia	Carboxydocellales	Carboxydocellaceae	Carboxydocella		0	0	0	0	0	0	18	0
	d__Bacteria	Firmicutes	Desulfitobacteriia	Desulfitobacteriales	uncultured	uncultured		0	220	0	0	0	0	0	0
	d__Bacteria	Firmicutes	Clostridia	Thermincolales	Thermincolaceae	Thermincola		0	0	0	537	0	0	0	0
	d__Bacteria	Firmicutes	Clostridia	Thermincolales	Thermincolaceae	Thermincola		0	0	21	0	0	0	0	0
	d__Bacteria	Firmicutes	Clostridia	Thermincolales	Thermincolaceae	Thermincola		0	0	0	0	0	0	66	0
	d__Bacteria	Firmicutes	Clostridia	Thermincolales	Thermincolaceae	Thermincola		0	0	0	0	0	253	0	0
	d__Bacteria	Firmicutes	Clostridia	Thermincolales	Thermincolaceae	Thermincola		0	0	0	63	0	0	0	0
	d__Bacteria	Firmicutes	Clostridia	Thermincolales	Thermincolaceae	Thermincola		0	0	0	0	0	71	0	0
	d__Bacteria	Firmicutes	Clostridia	Thermincolales	Thermincolaceae	Thermincola		0	0	0	0	13	0	0	0
	d__Bacteria	Firmicutes	Clostridia	Thermincolales	Thermincolaceae	Thermincola		0	244	0	0	0	0	0	0
	d__Bacteria	Gemmatimonadota	BD2-11_terrestrial_group	BD2-11_terrestrial_group	BD2-11_terrestrial_group	BD2-11_terrestrial_group		13	0	0	0	0	0	0	0
	d__Bacteria	Gemmatimonadota	Gemmatimonadetes	Gemmatimonadales	Gemmatimonadaceae	uncultured		7	0	0	0	0	0	0	0
	d__Bacteria	Gemmatimonadota	Gemmatimonadetes	Gemmatimonadales	Gemmatimonadaceae	uncultured		4	0	0	0	0	0	0	0
	d__Bacteria	Gemmatimonadota	Gemmatimonadetes	Gemmatimonadales	Gemmatimonadaceae	uncultured		7	0	0	0	0	0	0	0
	d__Bacteria	Gemmatimonadota	Gemmatimonadetes	Gemmatimonadales	Gemmatimonadaceae	uncultured		0	0	0	0	0	0	116	0
	d__Bacteria	Sumerlaeota	Sumerlaeia	Sumerlaeales	Sumerlaeaceae	Sumerlaea		6	0	0	0	0	0	0	0
	d__Bacteria	Spirochaetota	Spirochaetia	Spirochaetales	Spirochaetaceae	uncultured		5	0	0	0	0	0	0	0
	d__Bacteria	Elusimicrobiota	Elusimicrobia	Lineage_IV	Lineage_IV	Lineage_IV		3	0	0	0	0	0	0	0
	d__Bacteria	Acidobacteriota	Subgroup_5	Subgroup_5	Subgroup_5	Subgroup_5		8	0	0	0	0	0	0	0
	d__Bacteria	PAUC34f	PAUC34f	PAUC34f	PAUC34f	PAUC34f		6	0	0	0	0	0	0	0
	d__Bacteria	Zixibacteria	Zixibacteria	Zixibacteria	Zixibacteria	Zixibacteria		31	0	0	0	0	0	0	0
	d__Bacteria	Zixibacteria	Zixibacteria	Zixibacteria	Zixibacteria	Zixibacteria		25	0	0	0	0	0	0	0
	d__Bacteria	Zixibacteria	Zixibacteria	Zixibacteria	Zixibacteria	Zixibacteria		15	0	0	0	0	0	0	0
	d__Bacteria	LCP-89	LCP-89	LCP-89	LCP-89	LCP-89		8	0	0	0	0	0	0	0
	d__Bacteria	Zixibacteria	Zixibacteria	Zixibacteria	Zixibacteria	Zixibacteria		13	0	0	0	0	0	0	0
	d__Bacteria	Zixibacteria	Zixibacteria	Zixibacteria	Zixibacteria	Zixibacteria		43	0	0	0	0	0	0	0
	d__Bacteria	Zixibacteria	Zixibacteria	Zixibacteria	Zixibacteria	Zixibacteria		14	0	0	0	0	0	0	0
	d__Bacteria	Latescibacterota	Latescibacteria	Latescibacterales	Latescibacteraceae	Candidatus_Latescibacter		9	0	0	0	0	0	0	0
	d__Bacteria	Latescibacterota	Latescibacteria	Latescibacterales	Latescibacteraceae	Candidatus_Latescibacter		6	0	0	0	0	0	0	0
	d__Bacteria	Bacteroidota	Rhodothermia	Rhodothermales	Rhodothermaceae	uncultured		12	0	0	0	0	0	0	0
	d__Bacteria	Bacteroidota	Rhodothermia	Rhodothermales	Rhodothermaceae	uncultured		3	0	0	0	0	0	0	0
	d__Bacteria	Bacteroidota	Kapabacteria	Kapabacteriales	Kapabacteriales	Kapabacteriales		3	0	0	0	0	0	0	0
	d__Bacteria	Bacteroidota	Kapabacteria	Kapabacteriales	Kapabacteriales	Kapabacteriales		0	62	0	0	0	0	0	0
	d__Bacteria	Bacteroidota	Kapabacteria	Kapabacteriales	Kapabacteriales	Kapabacteriales		0	36	0	0	0	0	0	0
	d__Bacteria	Marinimicrobia_(SAR406_clade)	Marinimicrobia_(SAR406_clade)	Marinimicrobia_(SAR406_clade)	Marinimicrobia_(SAR406_clade)	Marinimicrobia_(SAR406_clade)		3	0	0	0	0	0	0	0
	d__Bacteria	Marinimicrobia_(SAR406_clade)	Marinimicrobia_(SAR406_clade)	Marinimicrobia_(SAR406_clade)	Marinimicrobia_(SAR406_clade)	Marinimicrobia_(SAR406_clade)		37	0	0	0	0	0	0	0
	d__Bacteria	Marinimicrobia_(SAR406_clade)	Marinimicrobia_(SAR406_clade)	Marinimicrobia_(SAR406_clade)	Marinimicrobia_(SAR406_clade)	Marinimicrobia_(SAR406_clade)		11	0	0	0	0	0	0	0
	d__Bacteria	Marinimicrobia_(SAR406_clade)	Marinimicrobia_(SAR406_clade)	Marinimicrobia_(SAR406_clade)	Marinimicrobia_(SAR406_clade)	Marinimicrobia_(SAR406_clade)		3	0	0	0	0	0	0	0
	d__Bacteria	Marinimicrobia_(SAR406_clade)	Marinimicrobia_(SAR406_clade)	Marinimicrobia_(SAR406_clade)	Marinimicrobia_(SAR406_clade)	Marinimicrobia_(SAR406_clade)		0	0	144	0	0	0	230	0
	d__Bacteria	Marinimicrobia_(SAR406_clade)	Marinimicrobia_(SAR406_clade)	Marinimicrobia_(SAR406_clade)	Marinimicrobia_(SAR406_clade)	Marinimicrobia_(SAR406_clade)		11	0	0	0	0	0	0	0
	d__Bacteria	Latescibacterota	Latescibacterota	Latescibacterota	Latescibacterota	Latescibacterota		2	0	0	0	0	0	0	0
	d__Bacteria	Poribacteria	Poribacteria	Poribacteria	Poribacteria	Poribacteria		7	0	0	0	0	0	0	0
	d__Bacteria	Spirochaetota	Spirochaetia	Spirochaetales	Spirochaetaceae	Spirochaeta		7	0	0	0	0	0	0	0
	d__Bacteria	Actinobacteriota	RBG-16-55-12	RBG-16-55-12	RBG-16-55-12	RBG-16-55-12		2	0	0	0	0	0	0	0
	d__Bacteria	Sumerlaeota	Sumerlaeia	uncultured	uncultured	uncultured		5	0	0	0	0	0	0	0
	d__Bacteria	Caldatribacteriota	JS1	JS1	JS1	JS1		0	347	0	0	0	0	0	0
	d__Bacteria	Caldatribacteriota	JS1	JS1	JS1	JS1		7	1457	0	0	0	0	0	0
	d__Bacteria	Caldatribacteriota	JS1	JS1	JS1	JS1		0	197	0	0	0	0	0	0
	d__Bacteria	Firmicutes	Clostridia	Peptostreptococcales-Tissierellales	Peptostreptococcales-Tissierellales	Anaerococcus		0	175	0	0	0	0	0	0
	d__Bacteria	Latescibacterota	Latescibacteria	Latescibacterales	Latescibacteraceae	Latescibacteraceae		12	0	0	0	0	0	0	0
	d__Bacteria	Acidobacteriota	Aminicenantia	Aminicenantales	Aminicenantales	Aminicenantales		0	315	0	0	0	0	0	0
	d__Bacteria	Acidobacteriota	Aminicenantia	Aminicenantales	Aminicenantales	Aminicenantales		239	0	0	0	0	0	0	0
	d__Bacteria	Acidobacteriota	Aminicenantia	Aminicenantales	Aminicenantales	Aminicenantales		9	0	0	0	0	0	0	0
	d__Bacteria	Acidobacteriota	Aminicenantia	Aminicenantales	Aminicenantales	Aminicenantales		6	0	0	0	0	0	0	0
	d__Bacteria	Aerophobota	Aerophobia	Aerophobales	Aerophobales	Aerophobales		0	256	0	0	0	0	0	0
	d__Bacteria	Aerophobota	Aerophobia	Aerophobales	Aerophobales	Aerophobales		236	0	0	0	0	0	0	0
	d__Bacteria	Aerophobota	Aerophobia	Aerophobales	Aerophobales	Aerophobales		0	0	97	0	0	0	0	0
	d__Bacteria	Aerophobota	Aerophobia	Aerophobales	Aerophobales	Aerophobales		0	0	0	0	0	41	0	0
	d__Bacteria	Aerophobota	Aerophobia	Aerophobales	Aerophobales	Aerophobales		0	0	135	0	0	0	0	0
	d__Bacteria	Aerophobota	Aerophobia	Aerophobales	Aerophobales	Aerophobales		0	22	2779	0	0	158	0	0
	d__Bacteria	Aerophobota	Aerophobia	Aerophobales	Aerophobales	Aerophobales		17	0	0	174	0	0	0	0
	d__Bacteria	Aerophobota	Aerophobia	Aerophobales	Aerophobales	Aerophobales		0	0	120	0	0	0	0	0
	d__Bacteria	Aerophobota	Aerophobia	Aerophobales	Aerophobales	Aerophobales		0	0	3005	2	77	2702	213	0
	d__Bacteria	Aerophobota	Aerophobia	Aerophobales	Aerophobales	Aerophobales		0	0	0	0	0	210	0	0
	d__Bacteria	Aerophobota	Aerophobia	Aerophobales	Aerophobales	Aerophobales		0	0	0	0	0	207	0	0
	d__Bacteria	Aerophobota	Aerophobia	Aerophobales	Aerophobales	Aerophobales		0	0	112	0	0	0	0	0
	d__Bacteria	Aerophobota	Aerophobia	Aerophobales	Aerophobales	Aerophobales		0	0	0	808	0	0	0	0
	d__Bacteria	Aerophobota	Aerophobia	Aerophobales	Aerophobales	Aerophobales		0	0	102	0	0	0	0	0
	d__Bacteria	Aerophobota	Aerophobia	Aerophobales	Aerophobales	Aerophobales		0	0	102	0	0	0	0	0
	d__Bacteria	Aerophobota	Aerophobia	Aerophobales	Aerophobales	Aerophobales		0	0	108	0	0	0	0	0
	d__Bacteria	Aerophobota	Aerophobia	Aerophobales	Aerophobales	Aerophobales		0	0	102	0	0	0	0	0
	d__Bacteria	Aerophobota	Aerophobia	Aerophobales	Aerophobales	Aerophobales		0	0	0	440	0	0	0	0
	d__Bacteria	Aerophobota	Aerophobia	Aerophobales	Aerophobales	Aerophobales		0	0	60	0	0	0	0	0
	d__Bacteria	Aerophobota	Aerophobia	Aerophobales	Aerophobales	Aerophobales		0	0	0	866	0	0	0	0
	d__Bacteria	Aerophobota	Aerophobia	Aerophobales	Aerophobales	Aerophobales		0	0	53	0	0	0	0	0
	d__Bacteria	Aerophobota	Aerophobia	Aerophobales	Aerophobales	Aerophobales		0	0	96	0	0	0	0	0
	d__Bacteria	Aerophobota	Aerophobia	Aerophobales	Aerophobales	Aerophobales		0	0	28	0	0	0	0	0
	d__Bacteria	Aerophobota	Aerophobia	Aerophobales	Aerophobales	Aerophobales		0	0	134	0	0	0	0	0
	d__Bacteria	Aerophobota	Aerophobia	Aerophobales	Aerophobales	Aerophobales		0	0	0	0	0	157	0	0
	d__Bacteria	Aerophobota	Aerophobia	Aerophobales	Aerophobales	Aerophobales		0	0	0	291	0	0	0	0
	d__Bacteria	Aerophobota	Aerophobia	Aerophobales	Aerophobales	Aerophobales		0	0	129	0	0	0	0	0
	d__Bacteria	Aerophobota	Aerophobia	Aerophobales	Aerophobales	Aerophobales		0	0	104	0	0	0	0	0
	d__Bacteria	Aerophobota	Aerophobia	Aerophobales	Aerophobales	Aerophobales		0	0	0	0	93	0	0	0
	d__Bacteria	Aerophobota	Aerophobia	Aerophobales	Aerophobales	Aerophobales		0	0	81	0	0	0	0	0
	d__Bacteria	Aerophobota	Aerophobia	Aerophobales	Aerophobales	Aerophobales		0	0	0	0	157	0	0	0
	d__Bacteria	Aerophobota	Aerophobia	Aerophobales	Aerophobales	Aerophobales		0	0	98	0	0	68	0	0
	d__Bacteria	Aerophobota	Aerophobia	Aerophobales	Aerophobales	Aerophobales		0	0	74	0	0	0	0	0
	d__Bacteria	Aerophobota	Aerophobia	Aerophobales	Aerophobales	Aerophobales		0	0	0	0	0	186	0	0
	d__Bacteria	Aerophobota	Aerophobia	Aerophobales	Aerophobales	Aerophobales		0	0	0	699	0	0	0	0
	d__Bacteria	Aerophobota	Aerophobia	Aerophobales	Aerophobales	Aerophobales		0	0	0	0	104	0	0	0
	d__Bacteria	Aerophobota	Aerophobia	Aerophobales	Aerophobales	Aerophobales		0	0	0	0	116	0	0	0
	d__Bacteria	Aerophobota	Aerophobia	Aerophobales	Aerophobales	Aerophobales		0	0	0	0	189	0	0	0
	d__Bacteria	Aerophobota	Aerophobia	Aerophobales	Aerophobales	Aerophobales		0	0	0	811	0	0	0	0
	d__Bacteria	Aerophobota	Aerophobia	Aerophobales	Aerophobales	Aerophobales		0	0	0	68	0	0	0	0
	d__Bacteria	Aerophobota	Aerophobia	Aerophobales	Aerophobales	Aerophobales		0	0	0	0	0	0	154	0
	d__Bacteria	Aerophobota	Aerophobia	Aerophobales	Aerophobales	Aerophobales		0	0	0	0	34	0	0	0
	d__Bacteria	Aerophobota	Aerophobia	Aerophobales	Aerophobales	Aerophobales		0	0	973	3442	1913	2126	574	0
	d__Bacteria	Aerophobota	Aerophobia	Aerophobales	Aerophobales	Aerophobales		0	0	0	0	133	0	0	0
	d__Bacteria	Aerophobota	Aerophobia	Aerophobales	Aerophobales	Aerophobales		0	0	0	86	0	0	0	0
	d__Bacteria	Aerophobota	Aerophobia	Aerophobales	Aerophobales	Aerophobales		0	0	0	86	0	0	0	0
	d__Bacteria	Aerophobota	Aerophobia	Aerophobales	Aerophobales	Aerophobales		0	0	0	0	197	0	0	0
	d__Bacteria	Aerophobota	Aerophobia	Aerophobales	Aerophobales	Aerophobales		0	0	0	0	0	0	86	0
	d__Bacteria	Aerophobota	Aerophobia	Aerophobales	Aerophobales	Aerophobales		0	0	0	0	72	0	572	0
	d__Bacteria	Aerophobota	Aerophobia	Aerophobales	Aerophobales	Aerophobales		0	0	0	0	0	234	0	0
	d__Bacteria	Aerophobota	Aerophobia	Aerophobales	Aerophobales	Aerophobales		6	0	0	0	0	0	0	0
	d__Bacteria	Aerophobota	Aerophobia	Aerophobales	Aerophobales	Aerophobales		0	72	0	0	0	0	0	0
	d__Bacteria	Aerophobota	Aerophobia	Aerophobales	Aerophobales	Aerophobales		0	744	0	0	0	0	0	0
	d__Bacteria	Aerophobota	Aerophobia	Aerophobales	Aerophobales	Aerophobales		0	205	0	0	0	0	0	0
	d__Bacteria	Aerophobota	Aerophobia	Aerophobales	Aerophobales	Aerophobales		0	185	0	0	0	0	0	0
	d__Bacteria	Aerophobota	Aerophobia	Aerophobales	Aerophobales	Aerophobales		0	59	0	0	0	0	0	0
	d__Bacteria	Aerophobota	Aerophobia	Aerophobales	Aerophobales	Aerophobales		20	0	0	0	0	0	0	0
	d__Bacteria	Aerophobota	Aerophobia	Aerophobales	Aerophobales	Aerophobales		9	0	0	0	0	0	0	0
	d__Bacteria	Aerophobota	Aerophobia	Aerophobales	Aerophobales	Aerophobales		0	349	0	0	0	0	0	0
	d__Bacteria	Aerophobota	Aerophobia	Aerophobales	Aerophobales	Aerophobales		0	0	0	0	33	0	0	0
	d__Bacteria	Aerophobota	Aerophobia	Aerophobales	Aerophobales	Aerophobales		0	0	0	0	184	0	0	0
	d__Bacteria	Aerophobota	Aerophobia	Aerophobales	Aerophobales	Aerophobales		0	0	0	0	0	0	113	0
	d__Bacteria	Aerophobota	Aerophobia	Aerophobales	Aerophobales	Aerophobales		0	0	0	0	83	0	117	0
	d__Bacteria	Aerophobota	Aerophobia	Aerophobales	Aerophobales	Aerophobales		0	0	0	0	134	0	0	0
	d__Bacteria	Aerophobota	Aerophobia	Aerophobales	Aerophobales	Aerophobales		0	0	0	0	36	0	0	0
	d__Bacteria	Aerophobota	Aerophobia	Aerophobales	Aerophobales	Aerophobales		0	0	0	0	0	0	100	0
	d__Bacteria	Aerophobota	Aerophobia	Aerophobales	Aerophobales	Aerophobales		0	0	0	0	136	0	0	0
	d__Bacteria	Aerophobota	Aerophobia	Aerophobales	Aerophobales	Aerophobales		0	0	0	0	0	0	122	0
	d__Bacteria	Aerophobota	Aerophobia	Aerophobales	Aerophobales	Aerophobales		0	0	0	0	86	0	0	0
	d__Bacteria	Aerophobota	Aerophobia	Aerophobales	Aerophobales	Aerophobales		0	0	0	0	29	0	0	0
	d__Bacteria	Aerophobota	Aerophobia	Aerophobales	Aerophobales	Aerophobales		0	0	0	0	9572	1091	4582	0
	d__Bacteria	Aerophobota	Aerophobia	Aerophobales	Aerophobales	Aerophobales		0	0	0	0	113	0	0	0
	d__Bacteria	Aerophobota	Aerophobia	Aerophobales	Aerophobales	Aerophobales		0	0	0	0	106	0	0	0
	d__Bacteria	Aerophobota	Aerophobia	Aerophobales	Aerophobales	Aerophobales		0	0	0	0	0	0	63	0
	d__Bacteria	Aerophobota	Aerophobia	Aerophobales	Aerophobales	Aerophobales		0	0	0	0	0	0	96	0
	d__Bacteria	Aerophobota	Aerophobia	Aerophobales	Aerophobales	Aerophobales		0	0	0	0	0	0	119	0
	d__Bacteria	Aerophobota	Aerophobia	Aerophobales	Aerophobales	Aerophobales		0	0	0	0	0	0	84	0
	d__Bacteria	Aerophobota	Aerophobia	Aerophobales	Aerophobales	Aerophobales		0	0	0	0	0	0	87	0
	d__Bacteria	Aerophobota	Aerophobia	Aerophobales	Aerophobales	Aerophobales		0	0	0	0	0	0	102	0
	d__Bacteria	Aerophobota	Aerophobia	Aerophobales	Aerophobales	Aerophobales		0	0	0	0	0	0	45	0
	d__Bacteria	Aerophobota	Aerophobia	Aerophobales	Aerophobales	Aerophobales		0	0	0	0	0	38	0	0
	d__Bacteria	Aerophobota	Aerophobia	Aerophobales	Aerophobales	Aerophobales		0	0	0	0	0	35	0	0
	d__Bacteria	Aerophobota	Aerophobia	Aerophobales	Aerophobales	Aerophobales		0	0	0	0	0	209	0	0
	d__Bacteria	Aerophobota	Aerophobia	Aerophobales	Aerophobales	Aerophobales		0	0	0	0	0	170	0	0
	d__Bacteria	Aerophobota	Aerophobia	Aerophobales	Aerophobales	Aerophobales		0	0	180	0	0	6574	0	0
	d__Bacteria	Aerophobota	Aerophobia	Aerophobales	Aerophobales	Aerophobales		0	0	0	0	0	116	0	0
	d__Bacteria	Aerophobota	Aerophobia	Aerophobales	Aerophobales	Aerophobales		0	0	0	0	0	77	0	0
	d__Bacteria	Aerophobota	Aerophobia	Aerophobales	Aerophobales	Aerophobales		0	0	0	0	0	241	0	0
	d__Bacteria	Aerophobota	Aerophobia	Aerophobales	Aerophobales	Aerophobales		0	0	52	0	0	0	0	0
	d__Bacteria	Aerophobota	Aerophobia	Aerophobales	Aerophobales	Aerophobales		0	0	0	0	0	114	0	0
	d__Bacteria	Aerophobota	Aerophobia	Aerophobales	Aerophobales	Aerophobales		0	0	0	0	0	114	0	0
	d__Bacteria	Aerophobota	Aerophobia	Aerophobales	Aerophobales	Aerophobales		0	0	0	0	0	238	0	0
	d__Bacteria	Aerophobota	Aerophobia	Aerophobales	Aerophobales	Aerophobales		443	0	0	0	0	0	0	0
	d__Bacteria	Verrucomicrobiota	Verrucomicrobiae	Verrucomicrobiales	Rubritaleaceae	Rubritalea		7	0	0	0	0	0	0	0
	d__Bacteria	Verrucomicrobiota	Verrucomicrobiae	Verrucomicrobiales	Rubritaleaceae	Roseibacillus		5	0	0	0	0	0	0	0
	d__Bacteria	Verrucomicrobiota	Verrucomicrobiae	Verrucomicrobiales	DEV007	DEV007		3	0	0	0	0	0	0	0
	d__Bacteria	Armatimonadota	uncultured	uncultured	uncultured	uncultured		0	0	0	0	0	0	45	0
	d__Bacteria	Methylomirabilota	Methylomirabilia	Methylomirabilales	Methylomirabilaceae	wb1-A12		43	0	0	0	0	0	0	0
	d__Bacteria	Latescibacterota	Latescibacterota	Latescibacterota	Latescibacterota	Latescibacterota		6	0	0	0	0	0	0	0
	d__Bacteria	Nitrospirota	BMS9AB35	BMS9AB35	BMS9AB35	BMS9AB35		4	0	0	0	0	0	0	0
	d__Bacteria	Nitrospinota	Nitrospinia	Nitrospinales	Nitrospinaceae	LS-NOB		9	0	0	0	0	0	0	0
	d__Bacteria	Schekmanbacteria	Schekmanbacteria	Schekmanbacteria	Schekmanbacteria	Schekmanbacteria		4	0	0	0	0	0	0	0
	d__Bacteria	Sumerlaeota	Sumerlaeia	uncultured	uncultured	uncultured		7	0	0	0	0	0	0	0
	d__Bacteria	Schekmanbacteria	Schekmanbacteria	Schekmanbacteria	Schekmanbacteria	Schekmanbacteria		4	0	0	0	0	0	0	0
	d__Bacteria	Acidobacteriota	AT-s3-28	AT-s3-28	AT-s3-28	AT-s3-28		4	0	0	0	0	0	0	0
	d__Bacteria	Schekmanbacteria	Schekmanbacteria	Schekmanbacteria	Schekmanbacteria	Schekmanbacteria		74	0	0	0	0	0	0	0
	d__Bacteria	Schekmanbacteria	Schekmanbacteria	Schekmanbacteria	Schekmanbacteria	Schekmanbacteria		39	0	0	0	0	0	0	0
	d__Bacteria	Verrucomicrobiota	Chlamydiae	LD1-PA32	LD1-PA32	LD1-PA32		5	0	0	0	0	0	0	0
	d__Bacteria	Elusimicrobiota	4-29	4-29	4-29	4-29		18	0	0	0	0	0	0	0
	d__Bacteria	Elusimicrobiota	4-29	4-29	4-29	4-29		6	0	0	0	0	0	0	0
	d__Bacteria	Desulfobacterota	Syntrophobacteria	Syntrophobacterales	uncultured	uncultured		6	0	0	0	0	0	0	0
	d__Bacteria	Desulfobacterota	uncultured	uncultured	uncultured	uncultured		7	0	0	0	0	0	0	0
	d__Bacteria	Desulfobacterota	Desulfuromonadia	Desulfuromonadia	Desulfuromonadia	Desulfuromonadia		11	0	0	0	0	0	0	0
	d__Bacteria	MBNT15	MBNT15	MBNT15	MBNT15	MBNT15		5	0	0	0	0	0	0	0
	d__Bacteria	MBNT15	MBNT15	MBNT15	MBNT15	MBNT15		4	0	0	0	0	0	0	0
	d__Bacteria	Desulfobacterota	Desulfobacteria	Desulfatiglandales	Desulfatiglandaceae	Desulfatiglans		16	0	0	0	0	0	0	0
	d__Bacteria	Sva0485	Sva0485	Sva0485	Sva0485	Sva0485		4	0	0	0	0	0	0	0
	d__Bacteria	Verrucomicrobiota	Omnitrophia	Omnitrophales	Omnitrophaceae	Candidatus_Omnitrophus		14	0	0	0	0	0	0	0
	d__Bacteria	Verrucomicrobiota	Omnitrophia	Omnitrophales	Omnitrophaceae	Candidatus_Omnitrophus		3	0	0	0	0	0	0	0
	d__Bacteria	Verrucomicrobiota	Omnitrophia	Omnitrophales	Omnitrophaceae	Candidatus_Omnitrophus		17	0	0	0	0	0	0	0
	d__Bacteria	Verrucomicrobiota	Omnitrophia	Omnitrophales	Omnitrophaceae	Candidatus_Omnitrophus		4	0	0	0	0	0	0	0
	d__Bacteria	Verrucomicrobiota	Omnitrophia	Omnitrophales	Omnitrophaceae	Candidatus_Omnitrophus		20	0	0	0	0	0	0	0
	d__Bacteria	Verrucomicrobiota	Omnitrophia	Omnitrophales	Omnitrophaceae	Candidatus_Omnitrophus		16	0	0	0	0	0	0	0
	d__Bacteria	Verrucomicrobiota	Omnitrophia	Omnitrophales	Omnitrophaceae	Candidatus_Omnitrophus		11	0	0	0	0	0	0	0
	d__Bacteria	Verrucomicrobiota	Omnitrophia	Omnitrophales	Omnitrophales	Omnitrophales		7	0	0	0	0	0	0	0
	d__Bacteria	Verrucomicrobiota	Omnitrophia	Omnitrophales	Omnitrophales	Omnitrophales		3	0	0	0	0	0	0	0
	d__Bacteria	Desulfobacterota	Desulfobacteria	Desulfatiglandales	Desulfatiglandaceae	Desulfatiglans		40	0	0	0	0	0	0	0
	d__Bacteria	Planctomycetota	Pla3_lineage	Pla3_lineage	Pla3_lineage	Pla3_lineage		4	0	0	0	0	0	0	0
	d__Bacteria	Planctomycetota	OM190	OM190	OM190	OM190		7	0	0	0	0	0	0	0
	d__Bacteria	Planctomycetota	OM190	OM190	OM190	OM190		10	0	0	0	0	0	0	0
	d__Bacteria	Planctomycetota	OM190	OM190	OM190	OM190		6	0	0	0	0	0	0	0
	d__Bacteria	Planctomycetota	Planctomycetes	Planctomycetales	Gimesiaceae	uncultured		7	0	0	0	0	0	0	0
	d__Bacteria	Planctomycetota	Planctomycetes	Pirellulales	Pirellulaceae			4	0	0	0	0	0	0	0
	d__Bacteria	Planctomycetota	Planctomycetes	Pirellulales	Pirellulaceae	Pir4_lineage		85	0	0	0	0	0	0	0
	d__Bacteria	Planctomycetota	Planctomycetes	Pirellulales	Pirellulaceae	Pir4_lineage		6	0	0	0	0	0	0	0
	d__Bacteria	Planctomycetota	Planctomycetes	Pirellulales	Pirellulaceae			97	0	0	0	0	0	0	0
	d__Bacteria	Planctomycetota	Planctomycetes	Pirellulales	Pirellulaceae	Pir4_lineage		4	0	0	0	0	0	0	0
	d__Bacteria	Planctomycetota	Planctomycetes	Pirellulales	Pirellulaceae	Pir4_lineage		5	0	0	0	0	0	0	0
	d__Bacteria	Planctomycetota	vadinHA49	vadinHA49	vadinHA49	vadinHA49		6	0	0	0	0	0	0	0
	d__Bacteria	Planctomycetota	vadinHA49	vadinHA49	vadinHA49	vadinHA49		5	0	0	0	0	0	0	0
	d__Bacteria	Planctomycetota	Phycisphaerae	MSBL9	SG8-4	SG8-4		22	0	0	0	0	0	0	0
	d__Bacteria	Planctomycetota	Phycisphaerae	MSBL9	SG8-4	SG8-4		21	0	0	0	0	0	0	0
	d__Bacteria	Planctomycetota	Phycisphaerae	MSBL9	SG8-4	SG8-4		5	0	0	0	0	0	0	0
	d__Bacteria	Planctomycetota	Phycisphaerae	MSBL9	SG8-4	SG8-4		13	0	0	0	0	0	0	0
	d__Bacteria	Planctomycetota	Phycisphaerae	MSBL9	SG8-4	SG8-4		20	0	0	0	0	0	0	0
	d__Bacteria	Planctomycetota	Phycisphaerae	MSBL9	SG8-4	SG8-4		5	0	0	0	0	0	0	0
	d__Bacteria	Planctomycetota	Phycisphaerae	MSBL9	SG8-4	SG8-4		10	0	0	0	0	0	0	0
	d__Bacteria	Planctomycetota	Phycisphaerae	MSBL9	SG8-4	SG8-4		6	0	0	0	0	0	0	0
	d__Bacteria	Planctomycetota	Phycisphaerae	MSBL9	SG8-4	SG8-4		47	0	0	0	0	0	0	0
	d__Bacteria	Planctomycetota	Phycisphaerae	MSBL9	SG8-4	SG8-4		52	0	0	0	0	0	0	0
	d__Bacteria	Planctomycetota	Phycisphaerae	MSBL9	SG8-4	SG8-4		36	0	0	0	0	0	0	0
	d__Bacteria	Planctomycetota	Phycisphaerae	MSBL9	SG8-4	SG8-4		11	0	0	0	0	0	0	0
	d__Bacteria	Planctomycetota	Phycisphaerae	MSBL9	SG8-4	SG8-4		12	0	0	0	0	0	0	0
	d__Bacteria	Planctomycetota	Phycisphaerae	MSBL9	SG8-4	SG8-4		11	0	0	0	0	0	0	0
	d__Bacteria	Planctomycetota	Phycisphaerae	MSBL9	SG8-4	SG8-4		12	0	0	0	0	0	0	0
	d__Bacteria	Planctomycetota	Phycisphaerae	MSBL9	SG8-4	SG8-4		13	0	0	0	0	0	0	0
	d__Bacteria	Planctomycetota	Phycisphaerae	C86	C86	C86		8	0	0	0	0	0	0	0
	d__Bacteria	Planctomycetota	Phycisphaerae	CCM11a	CCM11a	CCM11a		9	0	0	0	0	0	0	0
	d__Bacteria	Planctomycetota	Phycisphaerae	CCM11a	CCM11a	CCM11a		5	0	0	0	0	0	0	0
	d__Bacteria	Planctomycetota	Phycisphaerae	CCM11a	CCM11a	CCM11a		79	0	0	0	0	0	0	0
	d__Bacteria	Planctomycetota	Phycisphaerae	CCM11a	CCM11a	CCM11a		12	0	0	0	0	0	0	0
	d__Bacteria	Planctomycetota	Phycisphaerae	CCM11a	CCM11a	CCM11a		10	0	0	0	0	0	0	0
	d__Bacteria	Planctomycetota	Phycisphaerae	Phycisphaerales	Phycisphaeraceae	uncultured		6	0	0	0	0	0	0	0
	d__Bacteria	Planctomycetota	Phycisphaerae	Phycisphaerales	Phycisphaeraceae	Urania-1B-19_marine_sediment_group		8	0	0	0	0	0	0	0
	d__Bacteria	Planctomycetota	Phycisphaerae	Phycisphaerales	Phycisphaeraceae	Urania-1B-19_marine_sediment_group		6	0	0	0	0	0	0	0
	d__Bacteria	Planctomycetota	OM190	OM190	OM190	OM190		6	0	0	0	0	0	0	0
	d__Bacteria	Planctomycetota	vadinHA49	vadinHA49	vadinHA49	vadinHA49		7	0	0	0	0	0	0	0
	d__Bacteria	Planctomycetota	vadinHA49	vadinHA49	vadinHA49	vadinHA49		3	0	0	0	0	0	0	0
	d__Bacteria	Planctomycetota	Phycisphaerae	DG-20	DG-20	DG-20		5	0	0	0	0	0	0	0
	d__Bacteria	Planctomycetota	Pla4_lineage	Pla4_lineage	Pla4_lineage	Pla4_lineage		8	0	0	0	0	0	0	0
	d__Bacteria	Planctomycetota	Brocadiae	Brocadiales	Scalinduaceae	Candidatus_Scalindua		1089	0	0	0	0	0	0	0
	d__Bacteria	Planctomycetota	Brocadiae	Brocadiales	Scalinduaceae	Candidatus_Scalindua		26	0	0	0	0	0	0	0
	d__Bacteria	Planctomycetota	Brocadiae	Brocadiales	GWA2-50-13	GWA2-50-13		21	0	0	0	0	0	0	0
	d__Bacteria	Planctomycetota	Brocadiae	Brocadiales	GWA2-50-13	GWA2-50-13		11	0	0	0	0	0	0	0
	d__Bacteria	Planctomycetota	OM190	OM190	OM190	OM190		9	0	0	0	0	0	0	0
	d__Bacteria	Planctomycetota	OM190	OM190	OM190	OM190		4	0	0	0	0	0	0	0
	d__Bacteria	Planctomycetota	OM190	OM190	OM190	OM190		3	0	0	0	0	0	0	0
	d__Bacteria	Actinobacteriota	Acidimicrobiia	Actinomarinales	uncultured	uncultured		8	0	0	0	0	0	0	0
	d__Bacteria	Actinobacteriota	Acidimicrobiia	Actinomarinales	uncultured	uncultured		10	0	0	0	0	0	0	0
	d__Bacteria	Actinobacteriota	Acidimicrobiia	Actinomarinales	uncultured	uncultured		11	0	0	0	0	0	0	0
	d__Bacteria	Actinobacteriota	Acidimicrobiia	Actinomarinales	uncultured	uncultured		6	0	0	0	0	0	0	0
	d__Bacteria	Actinobacteriota	Thermoleophilia	Solirubrobacterales	67-14	67-14		13	0	0	0	0	0	0	0
	d__Bacteria	Actinobacteriota	Acidimicrobiia	Microtrichales	Microtrichaceae	Sva0996_marine_group		3	0	0	0	0	0	0	0
	d__Bacteria	Actinobacteriota	Actinobacteria	Micrococcales	Microbacteriaceae	Leifsonia		0	37	0	0	0	0	0	0
	d__Bacteria	Actinobacteriota	Actinobacteria	Micrococcales	Micrococcaceae	Micrococcus		0	0	0	0	0	158	0	0
	d__Bacteria	Actinobacteriota	Actinobacteria	Micrococcales	Micrococcaceae	Rothia		4	0	0	0	0	0	0	0
	d__Bacteria	Actinobacteriota	Actinobacteria	Micrococcales	Demequinaceae	Demequina		0	0	0	62	0	0	0	0
	d__Bacteria	Actinobacteriota	Actinobacteria	Micrococcales	Demequinaceae	Demequina		0	0	0	44	0	0	0	0
	d__Bacteria	Actinobacteriota	Acidimicrobiia	Actinomarinales	uncultured	uncultured		4	0	0	0	0	0	0	0
	d__Bacteria	Nitrospirota	Nitrospiria	Nitrospirales	Nitrospiraceae	Nitrospira		8	0	0	0	0	0	0	0
	d__Bacteria	Chloroflexi	Dehalococcoidia	SAR202_clade	SAR202_clade	SAR202_clade		5	0	0	0	0	0	0	0
	d__Bacteria	Chloroflexi	Dehalococcoidia	S085	S085	S085		0	0	181	0	0	0	0	0
	d__Bacteria	Chloroflexi	Dehalococcoidia	S085	S085	S085		31	0	0	0	0	0	0	0
	d__Bacteria	Chloroflexi	Dehalococcoidia	S085	S085	S085		47	0	0	0	0	0	0	0
	d__Bacteria	Chloroflexi	Dehalococcoidia	S085	S085	S085		38	0	0	0	0	0	0	0
	d__Bacteria	Chloroflexi	Dehalococcoidia	S085	S085	S085		0	0	0	0	0	0	103	0
	d__Bacteria	Chloroflexi	JG30-KF-CM66	JG30-KF-CM66	JG30-KF-CM66	JG30-KF-CM66		8	0	0	0	0	0	0	0
	d__Bacteria	Chloroflexi	JG30-KF-CM66	JG30-KF-CM66	JG30-KF-CM66	JG30-KF-CM66		6	0	0	0	0	0	0	0
	d__Bacteria	Chloroflexi	Dehalococcoidia	SAR202_clade	SAR202_clade	SAR202_clade		0	0	37	0	0	0	0	0
	d__Bacteria	Chloroflexi	Dehalococcoidia	vadinBA26	vadinBA26	vadinBA26		316	0	0	0	0	0	0	0
	d__Bacteria	Chloroflexi	Dehalococcoidia	H3.93	H3.93	H3.93		8	0	0	0	0	0	0	0
	d__Bacteria	Chloroflexi	Dehalococcoidia	vadinBA26	vadinBA26	vadinBA26		8	0	0	0	87	0	0	0
	d__Bacteria	Chloroflexi	Dehalococcoidia	vadinBA26	vadinBA26	vadinBA26		35	0	0	0	0	0	0	0
	d__Bacteria	Chloroflexi	Dehalococcoidia	Dehalococcoidales	Dehalococcoidales_Incertae_Sedis	Dehalobium		3	0	0	0	0	0	0	0
	d__Bacteria	Chloroflexi	Dehalococcoidia	GIF3	GIF3	GIF3		43	0	0	0	0	0	0	0
	d__Bacteria	Chloroflexi	Dehalococcoidia	Sh765B-AG-111	Sh765B-AG-111	Sh765B-AG-111		21	0	0	0	0	0	0	0
	d__Bacteria	Chloroflexi	Dehalococcoidia	Napoli-4B-65	Napoli-4B-65	Napoli-4B-65		7	0	0	0	0	0	0	0
	d__Bacteria	Chloroflexi	Dehalococcoidia	Sh765B-AG-111	Sh765B-AG-111	Sh765B-AG-111		0	0	177	0	0	0	0	0
	d__Bacteria	Chloroflexi	Dehalococcoidia	Sh765B-AG-111	Sh765B-AG-111	Sh765B-AG-111		0	0	83	0	0	0	0	0
	d__Bacteria	Chloroflexi	Dehalococcoidia	Sh765B-AG-111	Sh765B-AG-111	Sh765B-AG-111		0	0	295	0	0	0	0	0
	d__Bacteria	Chloroflexi	Dehalococcoidia	Sh765B-AG-111	Sh765B-AG-111	Sh765B-AG-111		0	0	418	0	238	43	0	0
	d__Bacteria	Chloroflexi	Dehalococcoidia	Sh765B-AG-111	Sh765B-AG-111	Sh765B-AG-111		0	0	16	0	0	0	0	0
	d__Bacteria	Chloroflexi	Dehalococcoidia	Sh765B-AG-111	Sh765B-AG-111	Sh765B-AG-111		0	0	553	1295	0	343	0	0
	d__Bacteria	Chloroflexi	Dehalococcoidia	Sh765B-AG-111	Sh765B-AG-111	Sh765B-AG-111		0	0	97	0	0	0	0	0
	d__Bacteria	Chloroflexi	Dehalococcoidia	GIF3	GIF3	GIF3		526	0	0	0	0	0	0	0
	d__Bacteria	Chloroflexi	Dehalococcoidia	GIF3	GIF3	GIF3		0	58	0	0	0	0	0	0
	d__Bacteria	Chloroflexi	Dehalococcoidia	GIF3	GIF3	GIF3		26	0	0	0	0	0	0	0
	d__Bacteria	Chloroflexi	Dehalococcoidia	GIF3	GIF3	GIF3		0	15	0	0	0	0	0	0
	d__Bacteria	Chloroflexi	Dehalococcoidia	GIF3	GIF3	GIF3		225	0	0	0	0	0	0	0
	d__Bacteria	Chloroflexi	Dehalococcoidia	GIF3	GIF3	GIF3		20	0	0	0	0	0	0	0
	d__Bacteria	Chloroflexi	Dehalococcoidia	GIF3	GIF3	GIF3		11	0	0	0	0	0	0	0
	d__Bacteria	Chloroflexi	Dehalococcoidia	DscP2	DscP2	DscP2		0	0	28	0	0	0	0	0
	d__Bacteria	Chloroflexi	Dehalococcoidia	DscP2	DscP2	DscP2		44	0	0	0	0	0	0	0
	d__Bacteria	Chloroflexi	Dehalococcoidia	DscP2	DscP2	DscP2		0	0	0	0	0	0	22	0
	d__Bacteria	Chloroflexi	Dehalococcoidia	DscP2	DscP2	DscP2		18	0	0	0	0	0	0	0
	d__Bacteria	Chloroflexi	Dehalococcoidia	DscP2	DscP2	DscP2		0	79	0	0	0	0	0	0
	d__Bacteria	Chloroflexi	Dehalococcoidia	DscP2	DscP2	DscP2		0	30	0	0	0	0	0	0
	d__Bacteria	Chloroflexi	Dehalococcoidia	Sh765B-AG-111	Sh765B-AG-111	Sh765B-AG-111		43	0	0	0	0	0	0	0
	d__Bacteria	Chloroflexi	Dehalococcoidia	MB-C2-126	MB-C2-126	MB-C2-126		0	689	0	0	0	0	0	0
	d__Bacteria	Chloroflexi	Dehalococcoidia	MB-C2-126	MB-C2-126	MB-C2-126		8	0	0	0	0	0	0	0
	d__Bacteria	Chloroflexi	Dehalococcoidia	Sh765B-AG-111	Sh765B-AG-111	Sh765B-AG-111		0	667	0	0	0	0	0	0
	d__Bacteria	Chloroflexi	Dehalococcoidia	Sh765B-AG-111	Sh765B-AG-111	Sh765B-AG-111		0	250	0	0	0	0	0	0
	d__Bacteria	Chloroflexi	Dehalococcoidia	661239	661239	661239		6	0	0	0	0	0	0	0
	d__Bacteria	Chloroflexi	Dehalococcoidia	SPG12-343-353-B75	SPG12-343-353-B75	SPG12-343-353-B75		0	0	55	0	0	0	0	0
	d__Bacteria	Firmicutes	Bacilli	Bacillales	Bacillaceae	uncultured		0	0	0	0	0	0	0	179
	d__Bacteria	Firmicutes	Bacilli	Bacillales	Bacillaceae	uncultured		0	0	0	0	0	0	0	454
	d__Bacteria	Firmicutes	Bacilli	Bacillales	Bacillaceae	uncultured		0	0	0	0	0	0	0	56
	d__Bacteria	Chloroflexi	Dehalococcoidia	SPG12-343-353-B75	SPG12-343-353-B75	SPG12-343-353-B75		6	0	0	0	0	0	0	0
	d__Bacteria	Chloroflexi	Dehalococcoidia	Napoli-4B-65	Napoli-4B-65	Napoli-4B-65		0	0	0	0	292	0	0	0
	d__Bacteria	Chloroflexi	Dehalococcoidia	vadinBA26	vadinBA26	vadinBA26		14	0	0	0	0	0	0	0
	d__Bacteria	Chloroflexi	Dehalococcoidia	Dehalococcoidales	uncultured	uncultured		77	0	0	0	0	0	0	0
	d__Bacteria	Chloroflexi	Dehalococcoidia	MSBL5	MSBL5	MSBL5		0	0	0	288	0	0	150	0
	d__Bacteria	Chloroflexi	Dehalococcoidia	MSBL5	MSBL5	MSBL5		0	0	0	82	0	0	0	0
	d__Bacteria	Chloroflexi	Anaerolineae	MSB-5B2	MSB-5B2	MSB-5B2		17	0	0	0	0	0	0	0
	d__Bacteria	Chloroflexi	Anaerolineae	Thermoflexales	Thermoflexaceae	Thermoflexus		0	580	0	0	0	0	0	0
	d__Bacteria	Chloroflexi	Anaerolineae	Thermoflexales	Thermoflexaceae	Thermoflexus		4	372	0	0	0	0	0	0
	d__Bacteria	Chloroflexi	Anaerolineae	SBR1031	A4b	A4b		7	0	0	0	0	0	0	0
	d__Bacteria	Chloroflexi	Anaerolineae	SBR1031	A4b	A4b		4	0	0	0	0	0	0	0
	d__Bacteria	Chloroflexi	Anaerolineae	Anaerolineales	Anaerolineaceae	uncultured		11	0	0	0	0	0	0	0
	d__Bacteria	Chloroflexi	Anaerolineae	Anaerolineales	Anaerolineaceae	uncultured		8	0	0	0	0	0	0	0
	d__Bacteria	Chloroflexi	Anaerolineae	Ardenticatenales	uncultured	uncultured		7	0	0	0	0	0	0	0
	d__Bacteria	Chloroflexi	Anaerolineae	Anaerolineales	Anaerolineaceae	uncultured		13	0	0	0	0	0	0	0
	d__Bacteria	Chloroflexi	Anaerolineae	Anaerolineales	Anaerolineaceae	uncultured		23	0	0	0	0	0	0	0
	d__Bacteria	Chloroflexi	Anaerolineae	Anaerolineales	Anaerolineaceae	uncultured		9	0	0	0	0	0	0	0
	d__Bacteria	Chloroflexi	Anaerolineae	Anaerolineales	Anaerolineaceae	uncultured		14	0	0	0	0	0	0	0
	d__Bacteria	Chloroflexi	Anaerolineae	Anaerolineales	Anaerolineaceae	uncultured		0	0	0	0	0	404	0	0
	d__Bacteria	Chloroflexi	Anaerolineae	uncultured	uncultured	uncultured		5	0	0	0	0	0	0	0
	d__Bacteria	Chloroflexi	Dehalococcoidia	MSBL5	MSBL5	MSBL5		32	0	0	0	0	0	0	0
	d__Bacteria	Chloroflexi	Dehalococcoidia	MSBL5	MSBL5	MSBL5		0	0	0	0	127	212	0	0
	d__Bacteria	Chloroflexi	Dehalococcoidia	MSBL5	MSBL5	MSBL5		0	260	0	1028	134	99	0	0
	d__Bacteria	Chloroflexi	Dehalococcoidia	MSBL5	MSBL5	MSBL5		0	0	0	29	0	0	0	0
	d__Bacteria	Chloroflexi	Dehalococcoidia	MSBL5	MSBL5	MSBL5		32	0	0	0	0	0	0	0
	d__Bacteria	Chloroflexi	Dehalococcoidia	SAR202_clade	SAR202_clade	SAR202_clade		0	0	0	0	68	0	0	0
	d__Bacteria	Chloroflexi	Dehalococcoidia	MSBL5	MSBL5	MSBL5		0	0	0	0	0	0	238	0
	d__Bacteria	Chloroflexi	Dehalococcoidia	SAR202_clade	SAR202_clade	SAR202_clade		12	0	0	0	0	0	0	0
	d__Bacteria	Chloroflexi	Dehalococcoidia	SAR202_clade	SAR202_clade	SAR202_clade		0	0	0	0	0	0	40	0
	d__Bacteria	Chloroflexi	Dehalococcoidia	SAR202_clade	SAR202_clade	SAR202_clade		4	0	0	0	0	0	0	0
	d__Bacteria	Chloroflexi	Dehalococcoidia	SAR202_clade	SAR202_clade	SAR202_clade		0	368	0	0	0	0	0	0
	d__Bacteria	Chloroflexi	Dehalococcoidia	SAR202_clade	SAR202_clade	SAR202_clade		4	0	0	0	0	0	0	0
	d__Bacteria	Chloroflexi	Dehalococcoidia	SAR202_clade	SAR202_clade	SAR202_clade		13	0	0	0	0	0	0	0
	d__Bacteria	Chloroflexi	Dehalococcoidia	SAR202_clade	SAR202_clade	SAR202_clade		4	0	0	0	0	0	0	0
	d__Bacteria	Firmicutes	Bacilli	Paenibacillales	Paenibacillaceae	Ammoniphilus		0	0	0	0	0	79	0	0
	d__Bacteria	DTB120	DTB120	DTB120	DTB120	DTB120		0	0	0	199	0	0	0	0
	d__Bacteria	DTB120	DTB120	DTB120	DTB120	DTB120		0	0	0	30	0	0	0	0
	d__Bacteria	DTB120	DTB120	DTB120	DTB120	DTB120		26	0	0	0	0	0	0	0
	d__Bacteria	DTB120	DTB120	DTB120	DTB120	DTB120		8	0	0	0	0	0	0	0
	d__Bacteria	DTB120	DTB120	DTB120	DTB120	DTB120		4	0	0	0	0	0	0	0
	d__Bacteria	DTB120	DTB120	DTB120	DTB120	DTB120		691	0	0	0	0	0	0	0
	d__Bacteria	DTB120	DTB120	DTB120	DTB120	DTB120		16	0	0	0	0	0	0	0
	d__Bacteria	Proteobacteria	Gammaproteobacteria	Gammaproteobacteria_Incertae_Sedis	Unknown_Family	uncultured		6	0	0	0	0	0	0	0
	d__Bacteria	Proteobacteria	Gammaproteobacteria	Gammaproteobacteria_Incertae_Sedis	Unknown_Family	uncultured		6	0	0	0	0	0	0	0
	d__Bacteria	Proteobacteria	Gammaproteobacteria	Gammaproteobacteria_Incertae_Sedis	Unknown_Family	uncultured		6	0	0	0	0	0	0	0
	d__Bacteria	Proteobacteria	Gammaproteobacteria	JTB23	JTB23	JTB23		9	0	0	0	0	0	0	0
	d__Bacteria	Proteobacteria	Gammaproteobacteria	Nitrosococcales	Nitrosococcaceae	AqS1		10	0	0	0	0	0	0	0
	d__Bacteria	Proteobacteria	Gammaproteobacteria	Burkholderiales	Rhodocyclaceae	Dechlorosoma		0	0	0	0	0	0	206	1767
	d__Bacteria	Proteobacteria	Gammaproteobacteria	Burkholderiales	Rhodocyclaceae	Dechlorosoma		0	0	0	0	0	0	0	70
	d__Bacteria	Proteobacteria	Gammaproteobacteria	Burkholderiales	Comamonadaceae	Schlegelella		0	0	0	0	0	0	0	349
	d__Bacteria	Proteobacteria	Gammaproteobacteria	Nitrosococcales	Nitrosococcaceae	AqS1		17	0	0	0	0	0	0	0
	d__Bacteria	Proteobacteria	Gammaproteobacteria	Burkholderiales	Rhodocyclaceae	Thauera		0	0	0	0	0	0	0	1047
	d__Bacteria	Proteobacteria	Gammaproteobacteria	Burkholderiales	Rhodocyclaceae	Thauera		0	0	0	0	0	0	0	217
	d__Bacteria	Proteobacteria	Gammaproteobacteria	Burkholderiales	Comamonadaceae	Delftia		0	0	0	0	0	0	0	2027
	d__Bacteria	Proteobacteria	Gammaproteobacteria	Burkholderiales	Comamonadaceae	Delftia		0	0	0	0	0	0	0	196
	d__Bacteria	Proteobacteria	Gammaproteobacteria	Burkholderiales	Comamonadaceae	Delftia		0	0	0	0	0	0	0	73
	d__Bacteria	Proteobacteria	Gammaproteobacteria	Steroidobacterales	Woeseiaceae	Woeseia		5	0	0	0	0	0	0	0
	d__Bacteria	Proteobacteria	Gammaproteobacteria	Steroidobacterales	Woeseiaceae	Woeseia		16	0	0	0	0	0	0	0
	d__Bacteria	Proteobacteria	Gammaproteobacteria	Thiohalorhabdales	Thiohalorhabdaceae	uncultured		7	0	0	0	0	0	0	0
	d__Bacteria	Proteobacteria	Gammaproteobacteria	AT-s2-59	AT-s2-59	AT-s2-59		10	0	0	0	0	0	0	0
	d__Bacteria	Proteobacteria	Gammaproteobacteria	AT-s2-59	AT-s2-59	AT-s2-59		7	0	0	0	0	0	0	0
	d__Bacteria	Proteobacteria	Gammaproteobacteria	Steroidobacterales	Woeseiaceae	Woeseia		38	0	0	0	0	0	0	0
	d__Bacteria	Proteobacteria	Gammaproteobacteria	Nitrosococcales	Methylophagaceae	uncultured		7	0	0	0	0	0	0	0
	d__Bacteria	Campilobacterota	Campylobacteria	Campylobacterales	Arcobacteraceae	uncultured		5	0	0	0	0	0	0	0
	d__Bacteria	Acidobacteriota	Holophagae	Acanthopleuribacterales	Acanthopleuribacteraceae	Acanthopleuribacter		4	0	0	0	0	0	0	0
	d__Bacteria	Proteobacteria	Gammaproteobacteria	Cellvibrionales	Halieaceae			6	0	0	0	0	0	0	0
	d__Bacteria	Proteobacteria	Gammaproteobacteria	Oceanospirillales	Pseudohongiellaceae	Pseudohongiella		8	0	0	0	0	0	0	0
	d__Bacteria	Proteobacteria	Gammaproteobacteria	OM182_clade	OM182_clade	OM182_clade		4	0	0	0	0	0	0	0
	d__Bacteria	Proteobacteria	Gammaproteobacteria	KI89A_clade	KI89A_clade	KI89A_clade		5	0	0	0	0	0	0	0
	d__Bacteria	Proteobacteria	Gammaproteobacteria	Oceanospirillales	Halomonadaceae	Halomonas		7	0	0	0	0	0	0	0
	d__Bacteria	Proteobacteria	Gammaproteobacteria	Oceanospirillales	Nitrincolaceae	Motiliproteus		4	0	0	0	0	0	0	0
	d__Bacteria	Proteobacteria	Gammaproteobacteria	Alteromonadales	Colwelliaceae	Thalassotalea		7	0	0	0	0	0	0	0
	d__Bacteria	Proteobacteria	Gammaproteobacteria	Alteromonadales	Marinobacteraceae	Marinobacter		8	0	0	0	0	602	0	0
	d__Bacteria	Proteobacteria	Gammaproteobacteria	Oceanospirillales	Nitrincolaceae	uncultured		9	0	0	0	0	0	0	0
	d__Bacteria	Acidobacteriota	Thermoanaerobaculia	Thermoanaerobaculales	Thermoanaerobaculaceae	Subgroup_10		11	0	0	0	0	0	0	0
	d__Bacteria	Acidobacteriota	Thermoanaerobaculia	Thermoanaerobaculales	Thermoanaerobaculaceae	Subgroup_10		9	0	0	0	0	0	0	0
	d__Bacteria	SAR324_clade(Marine_group_B)	SAR324_clade(Marine_group_B)	SAR324_clade(Marine_group_B)	SAR324_clade(Marine_group_B)	SAR324_clade(Marine_group_B)		25	0	0	0	0	0	0	0
	d__Bacteria	Proteobacteria	Alphaproteobacteria	Kiloniellales	Kiloniellaceae	uncultured		8	0	0	0	0	0	0	0
	d__Bacteria	Proteobacteria	Alphaproteobacteria	Kiloniellales	Kiloniellaceae	Pelagibius		11	0	0	0	0	0	0	0
	d__Bacteria	Proteobacteria	Alphaproteobacteria	Kiloniellales	Kiloniellaceae	uncultured		6	0	0	0	0	0	0	0
	d__Bacteria	Proteobacteria	Alphaproteobacteria	Defluviicoccales	uncultured	uncultured		4	0	0	0	0	0	0	0
	d__Bacteria	Proteobacteria	Alphaproteobacteria	Defluviicoccales	uncultured	uncultured		8	0	0	0	0	0	0	0
	d__Bacteria	Proteobacteria	Alphaproteobacteria	Rhodospirillales	Magnetospiraceae	uncultured		9	0	0	0	0	0	0	0
	d__Bacteria	Proteobacteria	Alphaproteobacteria	Rhodospirillales	Magnetospiraceae	uncultured		6	0	0	0	0	0	0	0
	d__Bacteria	Proteobacteria	Alphaproteobacteria	Caedibacterales	Caedibacteraceae	Candidatus_Nucleicultrix		0	0	0	0	120	0	0	0
	d__Bacteria	Proteobacteria	Alphaproteobacteria	Rhizobiales	Hyphomicrobiaceae	Hyphomicrobium		0	0	0	0	0	0	0	260
	d__Bacteria	Proteobacteria	Alphaproteobacteria	Puniceispirillales	SAR116_clade	SAR116_clade		38	0	0	0	0	0	0	0
	d__Bacteria	Proteobacteria	Alphaproteobacteria	Defluviicoccales	uncultured	uncultured		6	0	0	0	0	0	0	0
	d__Bacteria	Proteobacteria	Alphaproteobacteria	Rhizobiales	Beijerinckiaceae	Salinarimonas		3	0	0	0	0	0	0	0
	d__Bacteria	Proteobacteria	Alphaproteobacteria	Rhizobiales	Rhizobiaceae	Pseudahrensia		8	0	0	0	0	0	0	0
	d__Bacteria	Proteobacteria	Alphaproteobacteria	Rhizobiales	Hyphomicrobiaceae	Hyphomicrobium		0	0	0	0	100	0	0	0
	d__Bacteria	Proteobacteria	Alphaproteobacteria	Rhizobiales	Hyphomicrobiaceae	Hyphomicrobium		0	0	0	0	44	0	0	0
	d__Bacteria	Proteobacteria	Alphaproteobacteria	AT-s3-44	AT-s3-44	AT-s3-44		7	0	0	0	0	0	0	0
	d__Bacteria	Proteobacteria	Alphaproteobacteria	Defluviicoccales	uncultured	uncultured		6	0	0	0	0	0	0	0
	d__Bacteria	Proteobacteria	Alphaproteobacteria	Defluviicoccales	uncultured	uncultured		5	0	0	0	0	0	0	0
	d__Bacteria	Proteobacteria	Alphaproteobacteria	Defluviicoccales	uncultured	uncultured		0	0	0	0	0	0	56	0
	d__Bacteria	Proteobacteria	Alphaproteobacteria	Defluviicoccales	uncultured	uncultured		7	0	0	0	0	0	0	0
	d__Bacteria	Myxococcota	Myxococcia	Myxococcales	Myxococcaceae	P3OB-42		6	0	0	0	0	0	0	0
	d__Bacteria	Myxococcota	Polyangia	VHS-B4-70	VHS-B4-70	VHS-B4-70		4	0	0	0	0	0	0	0
	d__Bacteria	Bdellovibrionota	Oligoflexia	Oligoflexales	uncultured	uncultured		6	0	0	0	0	0	0	0
	d__Bacteria	NB1-j	NB1-j	NB1-j	NB1-j	NB1-j		8	0	0	0	0	0	0	0
	d__Bacteria	NB1-j	NB1-j	NB1-j	NB1-j	NB1-j		5	0	0	0	0	0	0	0
	d__Bacteria	NB1-j	NB1-j	NB1-j	NB1-j	NB1-j		5	0	0	0	0	0	0	0
	d__Bacteria	Hydrogenedentes	Hydrogenedentia	Hydrogenedentiales	Hydrogenedensaceae	Hydrogenedensaceae		0	0	0	0	0	0	0	1201
	d__Bacteria	NB1-j	NB1-j	NB1-j	NB1-j	NB1-j		5	0	0	0	0	0	0	0
	d__Bacteria	NB1-j	NB1-j	NB1-j	NB1-j	NB1-j		17	0	0	0	0	0	0	0
	d__Bacteria	Hydrogenedentes	Hydrogenedentia	Hydrogenedentiales	Hydrogenedensaceae	Hydrogenedensaceae		8	0	0	0	0	0	0	0
	d__Bacteria	Nitrospirota	Thermodesulfovibrionia	uncultured	uncultured	uncultured		27	0	0	0	0	0	0	0
	d__Bacteria	Nitrospirota	Thermodesulfovibrionia	Magnetobacteriales	Magnetobacteriaceae	Candidatus_Magnetoovum		5	0	0	0	0	0	0	0
	d__Bacteria	Desulfobacterota	Desulfobacteria	Desulfobacterales	Desulfosarcinaceae			43	0	0	0	0	0	0	0
	d__Bacteria	Desulfobacterota	Desulfobacteria	Desulfobacterales	Desulfosarcinaceae	Sva0081_sediment_group		43	0	0	0	0	0	0	0
	d__Bacteria	Desulfobacterota	Desulfobacteria	Desulfobacterales	Desulfosarcinaceae	Sva0081_sediment_group		9	0	0	0	0	0	0	0
	d__Bacteria	Firmicutes	Bacilli	Alicyclobacillales	Alicyclobacillaceae	Effusibacillus		0	0	0	0	0	0	0	965
	d__Bacteria	Firmicutes	Bacilli	Alicyclobacillales	Alicyclobacillaceae	Effusibacillus		0	0	0	0	0	0	0	124
	d__Bacteria	Firmicutes	Bacilli	Alicyclobacillales	Alicyclobacillaceae	Effusibacillus		0	0	0	0	0	0	0	98
	d__Bacteria	Desulfobacterota	Desulfobacteria	Desulfobacterales	Desulfosarcinaceae			6	0	0	0	0	0	0	0
	d__Bacteria	Bdellovibrionota	Bdellovibrionia	Bdellovibrionales	Bdellovibrionaceae	Bdellovibrio		0	0	0	0	0	0	0	91
	d__Bacteria	Bdellovibrionota	Bdellovibrionia	Bacteriovoracales	Bacteriovoracaceae			5	0	0	0	0	0	0	0
